# Supplementary material for: High throughput cross-interaction measures for human IgG1 antibodies correlate with clearance rates in mice
Source: MAbs. 2015 Jun 5;7(4):770–7. doi: 10.1080/19420862.2015.1043503 (PMC4622737; doi:10.1080/19420862.2015.1043503)
Supplement: Supplemental_Material.zip [file kmab-07-04-1043503-s001.zip]

Archive with 2 entries (2 files):
- Supplemental Material.docx
- Supplemental figures.pdf
